# Supplementary material for: Dynamics of neutralizing antibodies against COVID-19 Omicron subvariants following breakthrough infection in southwest China between December 2022 and April 2024
Source: Signal Transduct Target Ther. 2025 Jul 30;10:242. doi: 10.1038/s41392-025-02319-3 (PMC12310930; doi:10.1038/s41392-025-02319-3)
Supplement: Supplementary file 1 — Supplementary Materials-Dataset number [file 41392_2025_2319_MOESM1_ESM.xlsx]

## Sheet: Sheet1
Dataset numbers	Submission ID	Accession
GB0000688	0000688	C_AA005017.1	C_AA005018.1
GB0000689	0000689	C_AA005025.1	C_AA005020.1	C_AA005023.1	C_AA005019.1	C_AA005021.1	C_AA005024.1	C_AA005022.1
GB0000710	0000710	C_AA005037.1	C_AA005036.1
GB0000711	0000711	C_AA005041.1	C_AA005047.1	C_AA005049.1	C_AA005050.1	C_AA005042.1	C_AA005046.1	C_AA005039.1	C_AA005040.1	C_AA005043.1	C_AA005045.1	C_AA005048.1	C_AA005038.1	C_AA005044.1
GB0000712	0000712	C_AA005058.1	C_AA005059.1	C_AA005051.1	C_AA005064.1	C_AA005054.1	C_AA005057.1	C_AA005062.1	C_AA005066.1	C_AA005052.1	C_AA005055.1	C_AA005060.1	C_AA005053.1	C_AA005056.1	C_AA005061.1	C_AA005063.1	C_AA005065.1
GB0000713	0000713	C_AA005068.1	C_AA005070.1	C_AA005072.1	C_AA005071.1	C_AA005067.1	C_AA005069.1	C_AA005073.1
GB0000719	0000719	C_AA005080.1	C_AA005076.1	C_AA005077.1	C_AA005079.1	C_AA005078.1
GB0000720	0000720	C_AA005081.1	C_AA005090.1	C_AA005086.1	C_AA005082.1	C_AA005084.1	C_AA005091.1	C_AA005083.1	C_AA005085.1	C_AA005087.1	C_AA005088.1	C_AA005089.1	C_AA005092.1
GB0000722	0000722	C_AA005098.1	C_AA005099.1	C_AA005103.1	C_AA005096.1	C_AA005097.1	C_AA005100.1	C_AA005102.1	C_AA005101.1	C_AA005093.1	C_AA005094.1	C_AA005095.1
GB0000813	0000813	C_AA008623.1	C_AA008624.1	C_AA008626.1	C_AA008627.1	C_AA008630.1	C_AA008634.1	C_AA008635.1	C_AA008638.1	C_AA008643.1	C_AA008644.1	C_AA008650.1	C_AA008651.1	C_AA008621.1	C_AA008629.1	C_AA008633.1	C_AA008639.1	C_AA008622.1	C_AA008631.1	C_AA008632.1	C_AA008637.1	C_AA008640.1	C_AA008646.1	C_AA008649.1	C_AA008628.1	C_AA008636.1	C_AA008648.1	C_AA008625.1	C_AA008641.1	C_AA008642.1	C_AA008645.1	C_AA008647.1	C_AA008652.1
GB0000814	0000814	C_AA008660.1	C_AA008664.1	C_AA008667.1	C_AA008656.1	C_AA008657.1	C_AA008658.1	C_AA008661.1	C_AA008665.1	C_AA008663.1	C_AA008666.1	C_AA008659.1	C_AA008668.1	C_AA008671.1	C_AA008653.1	C_AA008654.1	C_AA008655.1	C_AA008662.1	C_AA008669.1	C_AA008670.1
GB0000824	0000824	C_AA008872.1	C_AA008868.1	C_AA008869.1	C_AA008876.1	C_AA008882.1	C_AA008886.1	C_AA008873.1	C_AA008875.1	C_AA008877.1	C_AA008874.1	C_AA008878.1	C_AA008879.1	C_AA008879.1	C_AA008883.1	C_AA008884.1	C_AA008885.1	C_AA008870.1	C_AA008871.1	C_AA008880.1
GB0000825	0000825	C_AA008890.1	C_AA008891.1	C_AA008894.1	C_AA008897.1	C_AA008901.1	C_AA008902.1	C_AA008903.1	C_AA008904.1	C_AA008906.1	C_AA008912.1	C_AA008918.1	C_AA008887.1	C_AA008888.1	C_AA008889.1	C_AA008893.1	C_AA008895.1	C_AA008899.1	C_AA008907.1	C_AA008911.1	C_AA008913.1	C_AA008915.1	C_AA008916.1	C_AA008905.1	C_AA008910.1	C_AA008917.1	C_AA008896.1	C_AA008900.1	C_AA008914.1	C_AA008892.1	C_AA008898.1	C_AA008908.1	C_AA008909.1
GB0000861	0000861	C_AA009187.1	C_AA009186.1
GB0001065	0001065	C_AA011941.1	C_AA011937.1	C_AA011939.1	C_AA011940.1	C_AA011938.1	C_AA011942.1
GB0001160	0001160	C_AA013761.1	C_AA013771.1	C_AA013766.1	C_AA013769.1	C_AA013770.1	C_AA013773.1	C_AA013762.1	C_AA013764.1	C_AA013765.1	C_AA013768.1	C_AA013774.1	C_AA013759.1	C_AA013760.1	C_AA013767.1	C_AA013758.1	C_AA013763.1	C_AA013772.1	C_AA013775.1
GB0001183	0001183	C_AA014819.1	C_AA014821.1	C_AA014820.1
GB0001185	0001185	C_AA014823.1	C_AA014829.1	C_AA014822.1	C_AA014826.1	C_AA014827.1	C_AA014833.1	C_AA014828.1	C_AA014830.1	C_AA014831.1	C_AA014832.1	C_AA014824.1	C_AA014825.1	C_AA014834.1
GB0001343	0001343	C_AA017856.1	C_AA017857.1	C_AA017862.1	C_AA017854.1	C_AA017855.1	C_AA017858.1	C_AA017860.1	C_AA017861.1	C_AA017853.1	C_AA017859.1
GB0001391	0001391	C_AA018879.1	C_AA018880.1
GB0001392	0001392	C_AA018882.1	C_AA018885.1	C_AA018886.1	C_AA018897.1	C_AA018900.1	C_AA018904.1	C_AA018887.1	C_AA018887.1	C_AA018894.1	C_AA018902.1	C_AA018884.1	C_AA018892.1	C_AA018898.1	C_AA018899.1	C_AA018881.1	C_AA018890.1	C_AA018893.1	C_AA018895.1	C_AA018883.1	C_AA018889.1	C_AA018891.1	C_AA018896.1	C_AA018901.1	C_AA018903.1
GB0001450	0001450	C_AA020839.1	C_AA020837.1	C_AA020842.1	C_AA020833.1	C_AA020834.1	C_AA020836.1	C_AA020838.1	C_AA020840.1	C_AA020843.1	C_AA020835.1	C_AA020844.1	C_AA020841.1
GB0001594	0001594	C_AA023911.1	C_AA023914.1	C_AA023916.1	C_AA023910.1	C_AA023912.1	C_AA023915.1	C_AA023921.1	C_AA023919.1	C_AA023917.1	C_AA023918.1	C_AA023920.1	C_AA023913.1	C_AA023922.1
GB0001661	0001661	C_AA027165.1	C_AA027162.1	C_AA027168.1	C_AA027169.1	C_AA027170.1	C_AA027163.1	C_AA027164.1	C_AA027167.1	C_AA027171.1	C_AA027172.1	C_AA027166.1
GB0001705	0001705	C_AA028900.1	C_AA028898.1	C_AA028899.1	C_AA028901.1	C_AA028902.1
GB0001756	0001756	C_AA030554.1	C_AA030555.1	C_AA030563.1	C_AA030557.1	C_AA030559.1	C_AA030562.1	C_AA030558.1	C_AA030556.1	C_AA030560.1	C_AA030561.1	C_AA030564.1
GB0001784	0001784	C_AA030506.1	C_AA030509.1	C_AA030505.1	C_AA030507.1	C_AA030508.1	C_AA030510.1	C_AA030511.1	C_AA030512.1
GB0001863	0001863	C_AA032238.1	C_AA032242.1	C_AA032236.1	C_AA032239.1	C_AA032237.1	C_AA032241.1	C_AA032235.1	C_AA032240.1
GB0001929	0001929	C_AA036157.1	C_AA036155.1	C_AA036158.1	C_AA036156.1	C_AA036159.1	C_AA036154.1
GB0001962	0001962	C_AA036690.1	C_AA036689.1
GB0002118	0002118	C_AA040343.1	C_AA040344.1	C_AA040342.1
GB0002119	0002119	C_AA040348.1	C_AA040353.1	C_AA040354.1	C_AA040346.1	C_AA040347.1	C_AA040351.1	C_AA040355.1	C_AA040345.1	C_AA040349.1	C_AA040350.1	C_AA040352.1
GB0002164	0002164	C_AA041659.1	C_AA041655.1	C_AA041660.1	C_AA041654.1	C_AA041656.1	C_AA041657.1	C_AA041658.1
GB0002175	0002175	C_AA041663.1	C_AA041664.1	C_AA041665.1
GB0002247	0002247	C_AA042718.1	C_AA042719.1
GB0002249	0002249	C_AA042720.1	C_AA042721.1	C_AA042722.1	C_AA042723.1	C_AA042724.1	C_AA042725.1	C_AA042726.1	C_AA042727.1	C_AA042728.1
GB0002276	0002276	C_AA043131.1	C_AA043132.1	C_AA043133.1	C_AA043134.1	C_AA043135.1	C_AA043136.1	C_AA043137.1	C_AA043138.1	C_AA043139.1	C_AA043140.1	C_AA043141.1	C_AA043142.1	C_AA043143.1	C_AA043144.1	C_AA043145.1
GB0002290	0002290	C_AA043201.1
GB0002296	0002296	C_AA043259.1	C_AA043260.1	C_AA043261.1	C_AA043262.1	C_AA043263.1	C_AA043264.1	C_AA043265.1	C_AA043266.1	C_AA043267.1	C_AA043268.1	C_AA043269.1	C_AA043270.1	C_AA043271.1
GB0002359	0002359	C_AA044346.1	C_AA044347.1	C_AA044348.1	C_AA044349.1	C_AA044350.1	C_AA044351.1	C_AA044352.1	C_AA044353.1	C_AA044354.1	C_AA044355.1	C_AA044356.1	C_AA044357.1	C_AA044358.1	C_AA044359.1
GB0002434	0002434	C_AA045764.1	C_AA045765.1	C_AA045766.1	C_AA045767.1	C_AA045768.1	C_AA045769.1
GB0002542	0002542	C_AA047355.1	C_AA047356.1	C_AA047357.1	C_AA047358.1	C_AA047359.1	C_AA047360.1	C_AA047361.1	C_AA047362.1	C_AA047363.1	C_AA047364.1	C_AA047365.1	C_AA047366.1	C_AA047367.1	C_AA047368.1
GB0002548	0002548	C_AA047392.1	C_AA047393.1	C_AA047394.1	C_AA047395.1	C_AA047396.1	C_AA047397.1	C_AA047398.1	C_AA047399.1	C_AA047400.1	C_AA047401.1	C_AA047402.1
GB0002564	0002564	C_AA047707.1	C_AA047708.1	C_AA047709.1	C_AA047710.1	C_AA047711.1	C_AA047712.1	C_AA047713.1	C_AA047714.1	C_AA047715.1	C_AA047716.1	C_AA047717.1
GB0002588	0002588	C_AA048323.1	C_AA048324.1	C_AA048325.1	C_AA048326.1	C_AA048327.1	C_AA048328.1	C_AA048329.1	C_AA048330.1	C_AA048331.1	C_AA048332.1	C_AA048333.1
GB0002641	0002641	C_AA048738.1	C_AA048739.1	C_AA048740.1	C_AA048741.1	C_AA048742.1	C_AA048743.1	C_AA048744.1	C_AA048745.1	C_AA048746.1	C_AA048747.1	C_AA048748.1	C_AA048749.1
GB0002685	0002685	C_AA049972.1	C_AA049973.1	C_AA049974.1	C_AA049975.1	C_AA049976.1	C_AA049977.1	C_AA049978.1	C_AA049979.1	C_AA049980.1	C_AA049981.1	C_AA049982.1
GB0002766	0002766	C_AA051467.1	C_AA051468.1	C_AA051469.1	C_AA051470.1	C_AA051471.1	C_AA051472.1	C_AA051473.1
GB0002863	0002863	C_AA051969.1	C_AA051970.1	C_AA051971.1	C_AA051972.1	C_AA051973.1	C_AA051974.1	C_AA051975.1
GB0002921	0002921	C_AA053085.1	C_AA053086.1	C_AA053087.1	C_AA053088.1	C_AA053089.1	C_AA053090.1	C_AA053091.1	C_AA053092.1	C_AA053093.1	C_AA053094.1
GB0003185	0003185	C_AA057961.1	C_AA057962.1	C_AA057963.1	C_AA057964.1
GB0003237	0003237	C_AA058076.1	C_AA058077.1	C_AA058078.1	C_AA058079.1	C_AA058080.1	C_AA058081.1	C_AA058082.1
GB0003277	0003277	C_AA058307.1
GB0003465	0003465	C_AA059873.1	C_AA059872.1	C_AA059875.1	C_AA059877.1	C_AA059874.1	C_AA059876.1	C_AA059878.1	C_AA059879.1	C_AA059880.1
GB0003483	0003483	C_AA059934.1	C_AA059937.1	C_AA059940.1	C_AA059931.1	C_AA059935.1	C_AA059936.1	C_AA059939.1	C_AA059933.1	C_AA059932.1	C_AA059938.1
GB0003539	0003539	C_AA060576.1	C_AA060577.1	C_AA060579.1	C_AA060582.1	C_AA060580.1	C_AA060581.1	C_AA060578.1	C_AA060583.1
GB0003545	0003545	C_AA060625.1	C_AA060627.1	C_AA060628.1	C_AA060626.1	C_AA060629.1
GB0003600	0003600	C_AA062014.1	C_AA062018.1	C_AA062019.1	C_AA062012.1	C_AA062016.1	C_AA062020.1	C_AA062013.1	C_AA062017.1	C_AA062015.1
GB0003714	0003714	C_AA066602.1	C_AA066604.1	C_AA066603.1	C_AA066606.1	C_AA066607.1	C_AA066608.1	C_AA066609.1	C_AA066600.1	C_AA066601.1	C_AA066605.1
GB0003794	0003794	C_AA067490.1	C_AA067492.1	C_AA067493.1	C_AA067489.1	C_AA067491.1	C_AA067486.1	C_AA067487.1	C_AA067494.1	C_AA067485.1	C_AA067488.1	C_AA067495.1
GB0003806	0003806	C_AA067666.1	C_AA067663.1	C_AA067667.1	C_AA067668.1	C_AA067670.1	C_AA067662.1	C_AA067664.1	C_AA067665.1	C_AA067669.1	C_AA067671.1
GB0003902	0003902	C_AA068727.1	C_AA068731.1	C_AA068733.1	C_AA068730.1	C_AA068728.1	C_AA068729.1	C_AA068726.1	C_AA068732.1
GB0003908	0003908	C_AA068762.1	C_AA068763.1	C_AA068764.1	C_AA068761.1	C_AA068760.1
GB0003971	0003971	C_AA070968.1	C_AA070969.1	C_AA070971.1	C_AA070972.1	C_AA070974.1	C_AA070970.1	C_AA070973.1
GB0003992	0003992	C_AA071206.1	C_AA071207.1	C_AA071208.1	C_AA071211.1	C_AA071212.1	C_AA071209.1	C_AA071210.1
GB0003998	0003998	C_AA071283.1	C_AA071280.1	C_AA071281.1	C_AA071277.1	C_AA071278.1	C_AA071279.1	C_AA071282.1	C_AA071284.1
GB0004028	0004028	C_AA071880.1	C_AA071881.1	C_AA071877.1	C_AA071878.1	C_AA071882.1	C_AA071883.1	C_AA071876.1	C_AA071879.1
GB0004030	0004030	C_AA071892.1	C_AA071894.1	C_AA071895.1	C_AA071896.1	C_AA071893.1
GB0004239	0004239	C_AA077423.1	C_AA077424.1	C_AA077421.1	C_AA077422.1
GB0004240	0004240	C_AA077429.1	C_AA077430.1	C_AA077432.1	C_AA077427.1	C_AA077433.1	C_AA077434.1	C_AA077425.1	C_AA077431.1	C_AA077426.1	C_AA077428.1
GB0004259	0004259	C_AA077586.1	C_AA077587.1	C_AA077579.1	C_AA077589.1	C_AA077585.1	C_AA077588.1	C_AA077580.1	C_AA077582.1	C_AA077581.1	C_AA077583.1	C_AA077584.1
GB0004320	0004320	C_AA078126.1	C_AA078129.1	C_AA078130.1	C_AA078131.1	C_AA078127.1	C_AA078132.1	C_AA078128.1	C_AA078133.1	C_AA078135.1	C_AA078136.1	C_AA078124.1	C_AA078125.1	C_AA078134.1
